# Supplementary material for: Characterization of Neoagarooligosaccharide Hydrolase BpGH117 from a Human Gut Bacterium Bacteroides plebeius
Source: Mar Drugs. 2021 May 13;19(5):271. doi: 10.3390/md19050271 (PMC8152962; doi:10.3390/md19050271)
Supplement: Supplementary file 1 [file marinedrugs-19-00271-s001.zip]

Archive with 1 entries (1 files):
- marinedrugs-1148129-supplementary.pdf
